# Supplementary material for: Establishment and Polymorphism Analysis of SNP Markers in the Gynogenic Blunt Snout Bream
Source: Biology (Basel). 2026 Jan 20;15(2):188. doi: 10.3390/biology15020188 (PMC12838102; doi:10.3390/biology15020188)
Supplement: Supplementary file 1 [file biology-15-00188-s001.zip]

Archive with 1 entries (1 files):
- biology-4080024-supplementary.xlsx
