# Supplementary material for: Establishment and Polymorphism Analysis of SNP Markers in the Gynogenic Blunt Snout Bream
Source: Biology (Basel). 2026 Jan 20;15(2):188. doi: 10.3390/biology15020188 (PMC12838102; doi:10.3390/biology15020188)
Supplement: Supplementary file 1 [file biology-15-00188-s001.zip › biology-4080024-supplementary.xlsx]

## Sheet: table S1
TABLE S1 Distribution of SNP mutation types.
sample	MISSENSE	NONSENSE	SILENT	Total		MISSENSE(%)	NONSENSE(%)	SILENT(%)
BS_1	13044	49	39279	52372		0.249064	0.000935614	0.75
BS_2	18056	37	53015	71108		0.253924	0.000520335	0.745556
BS_3	11266	32	32758	44056		0.25572	0.000726348	0.743554
GBS_1	17863	29	53262	71154		0.251047	0.000407567	0.748545
GBS_2	9261	5	29047	38313		0.24172	0.000130504	0.75815
GBS_3	16405	42	51142	67589		0.242717	0.000621403	0.756662

## Sheet: table S2
TABLE S2 Distribution of SNP region types.
sample	DOWNSTREAM	EXON	INTERGENIC	INTRON	SPLICE_SITE_ACCEPTOR	SPLICE_SITE_DONOR	SPLICE_SITE_REGION	UPSTREAM	UTR_3_PRIME	UTR_5_PRIME	TRANSCRIPT
BS_1	39555	53968	4488	20274	12	12	317	27165	39120	4196	0
BS_2	42172	72939	4601	18754	18	11	344	30841	42861	5205	0
BS_3	32086	45352	3830	15959	6	32	273	22317	30987	3537	0
GBS_1	32938	73195	2854	11084	22	7	308	27749	32756	4826	0
GBS_2	21078	39559	1914	8502	7	4	187	16190	22489	2663	0
GBS_3	40926	69289	3962	14004	11	4	340	30259	39015	5135	7

## Sheet: table S3
TABLE S3 Distribution of SNP impact types.
sample	HIGH	LOW	MODERATE	MODIFIER	Total		HIGH(%)	LOW(%)	MODERATE(%)	MODIFIER(%)
BS_1	80	39948	13037	136042	189107		0.000423041	0.211245	0.0689398	0.719392
BS_2	76	53800	18043	145827	217746		0.000349031	0.247077	0.0828626	0.669711
BS_3	77	33283	11259	109760	154379		0.000498773	0.215593	0.0729309	0.710978
GBS_1	68	54062	17852	113757	185739		0.000366105	0.291064	0.0961134	0.612456
GBS_2	17	29479	9260	73837	112593		0.000150986	0.261819	0.0822431	0.655787
GBS_3	66	51933	16395	134558	202952		0.0003252	0.255888	0.0807826	0.663004

## Sheet: table S4
TABLE S4 Details of screening for specific SNPs in GBSB
GBSB	BSB	GBSB specific gene	Filter by function
GeneName(DP>500)				CHROM	POS	ID	REF	ALT	QUAL	DP	AD	GT	GeneID	GeneName	FeatureID	Biotype	HGVS_C	HGVS_P	EFFECT	IMPACT
actn3a	gnai2b	mylz3	actn3a	NC_063061.1	15442468	.	T	C	29954.6	1926	987927	0/1	125253422	actn3a	XM_048167370.1	protein_coding	c.2655T>C	p.Ser885Ser	synonymous_variant	LOW
actn3b	LOC125268030	sem1	myoz1a	NC_063053.1	14178943	.	G	A	25883.6	1662	868790	0/1	125276824	myoz1a	XM_048204714.1	protein_coding	c.218G>A	p.Arg73Lys	missense_variant	MODERATE
atf4a	LOC125254308	LOC125274437		NC_063053.1	14179308	.	G	A	14777.6	811	458353	0/1	125276824	myoz1a	XM_048204714.1	protein_coding	c.358G>A	p.Gly120Arg	missense_variant	MODERATE
atp2a1l	LOC125268031	ccdc127a		NC_063053.1	14179318	.	C	T	15273.6	946	529416	0/1	125276824	myoz1a	XM_048204714.1	protein_coding	c.368C>T	p.Ala123Val	missense_variant	MODERATE
atp5fa1	gapdh	si_rp71-1g18.1		NC_063053.1	14179486	.	A	G	21444.6	1425	751671	0/1	125276824	myoz1a	XM_048204714.1	protein_coding	c.536A>G	p.Asp179Gly	missense_variant	MODERATE
atp5mf	adcy9	LOC125273184		NC_063053.1	14180581	.	T	G	12808.6	805	428374	0/1	125276824	myoz1a	XM_048204714.1	protein_coding	c.801T>G	p.Asp267Glu	missense_variant	MODERATE
ATP6	ptp4a3b	atf4a		NC_063053.1	14180630	.	T	G	19226.6	1268	681580	0/1	125276824	myoz1a	XM_048204714.1	protein_coding	c.850T>G	p.Cys284Gly	missense_variant	MODERATE
ATP8	LOC125273183	LOC125252880		NC_063053.1	14180679	.	C	T	23890.6	1679	915759	0/1	125276824	myoz1a	XM_048204714.1	protein_coding	c.899C>T	p.Ala300Val	missense_variant	MODERATE
baxa	gtpbp2a	ldhbb		NC_063053.1	14180819	.	A	G	32443.6	1698	857837	0/1	125276824	myoz1a	XM_048204714.1	protein_coding	c.*73A>G	.	3_prime_UTR_variant	MODIFIER
bmpr1ab	tmem38a	cpsf4		NC_063053.1	14180833	.	G	T	31892.6	1691	865822	0/1	125276824	myoz1a	XM_048204714.1	protein_coding	c.*87G>T	.	3_prime_UTR_variant	MODIFIER
cand2	ppiaa	LOC125252082		NC_063053.1	14180891	.	C	T	22334.6	1507	809698	0/1	125276824	myoz1a	XM_048204714.1	protein_coding	c.*145C>T	.	3_prime_UTR_variant	MODIFIER
casq1a	LOC125268037	rsl24d1		NC_063053.1	14180956	.	T	A	25662.6	1435	767666	0/1	125276824	myoz1a	XM_048204714.1	protein_coding	c.*210T>A	.	3_prime_UTR_variant	MODIFIER
ccdc127a	LOC125268038	eno3		NC_063053.1	14180971	.	C	T	25199.6	1350	712637	0/1	125276824	myoz1a	XM_048204714.1	protein_coding	c.*225C>T	.	3_prime_UTR_variant	MODIFIER
ccng1	dhx33-vkorc1l1	myo9ab		NC_063053.1	14181017	.	A	G	18350.6	1108	563545	0/1	125276824	myoz1a	XM_048204714.1	protein_coding	c.*271A>G	.	3_prime_UTR_variant	MODIFIER
cep97	LOC125268033	klhl41b		NC_063053.1	14181110	.	C	T	15474.6	1101	570531	0/1	125276824	myoz1a	XM_048204714.1	protein_coding	c.*364C>T	.	3_prime_UTR_variant	MODIFIER
ckmb	rgs7b	LOC125260265		NC_063053.1	14181271	.	T	C	9637.6	661	363297	0/1	125276824	myoz1a	XM_048204714.1	protein_coding	c.*525T>C	.	3_prime_UTR_variant	MODIFIER
COX1	LOC125250630	mylpfa	klhl41b	NC_063051.1	25091664	.	G	C	6800.6	619	387232	0/1	125274109	klhl41b	XM_048200222.1	protein_coding	c.*60G>C	.	3_prime_UTR_variant	MODIFIER
COX2	zgc_153345	dusp27	atf4a	NC_063051.1	34769644	.	A	T	24841	646	0,642	45658	125274434	atf4a	XM_048200849.1	protein_coding	c.633A>T	p.Pro211Pro	synonymous_variant	LOW
COX3	zgc_136908	tfip11		NC_063051.1	34769853	.	C	T	27481	747	0,747	45658	125274434	atf4a	XM_048200849.1	protein_coding	c.842C>T	p.Ala281Val	missense_variant	MODERATE
cpsf4	LOC125254798	LOC125254708	eef2l2	NC_063047.1	21609175	.	G	C	59207	1461	0,1458	45658	125267023	eef2l2	XM_048188247.1	protein_coding	c.2202C>G	p.Ala734Ala	synonymous_variant	LOW
ctrl	tsg101a	utp18	eno3	NC_063067.1	1669975	.	C	T	12762.6	939	558377	0/1	125259941	eno3	XM_048177962.1	protein_coding	c.687C>T	p.Ser229Ser	synonymous_variant	LOW
dhx33	LOC125250635	serbp1a		NC_063067.1	1670050	.	C	T	72769.6	4557	24142126	0/1	125259941	eno3	XM_048177962.1	protein_coding	c.762C>T	p.Ser254Ser	synonymous_variant	LOW
dlst	slc2a3b	LOC125252788		NC_063067.1	1670083	.	T	C	96408.6	5998	31932785	0/1	125259941	eno3	XM_048177962.1	protein_coding	c.795T>C	p.Asp265Asp	synonymous_variant	LOW
dusp27	rps27.2	cep97		NC_063067.1	1670089	.	C	A	108003	6244	33972825	0/1	125259941	eno3	XM_048177962.1	protein_coding	c.801C>A	p.Pro267Pro	synonymous_variant	LOW
eef2b	rpl3	LOC125277628-mylpfa		NC_063067.1	1670125	.	A	G	277048	6412	0,6386	45658	125259941	eno3	XM_048177962.1	protein_coding	c.837A>G	p.Leu279Leu	synonymous_variant	LOW
eef2l2	rpl4	naca		NC_063067.1	1670262	.	T	C	33033	829	0,824	45658	125259941	eno3	XM_048177962.1	protein_coding	c.888T>C	p.Phe296Phe	synonymous_variant	LOW
eno3	gtf2f2a	eef2l2	pgam2	NC_063061.1	23357458	.	A	G	91304	2214	0,2207	45658	125253237	pgam2	XM_048167135.1	protein_coding	c.546T>C	p.Val182Val	synonymous_variant	LOW
fbxo22	six1b	pgam2		NC_063061.1	23358736	.	G	T	101533	6765	36683075	0/1	125253237	pgam2	XM_048167135.1	protein_coding	c.255C>A	p.Thr85Thr	synonymous_variant	LOW
fh	psenen	nefla		NC_063061.1	23359014	.	G	C	46491.6	2962	17061238	0/1	125253237	pgam2	XM_048167135.1	protein_coding	c.-24C>G	.	5_prime_UTR_variant	MODIFIER
fth1a	LOC125273725	LOC125277628		NC_063061.1	23359019	.	G	T	46669.6	2824	15921216	0/1	125253237	pgam2	XM_048167135.1	protein_coding	c.-29C>A	.	5_prime_UTR_variant	MODIFIER
gabra6a	LOC125273727	actn3a	pias2	NC_063047.1	21609175	.	G	C	59207	1461	0,1458	45658	125267026	pias2	XM_048188252.1	protein_coding	c.*2188G>C	.	downstream_gene_variant	MODIFIER
gcshb	map1lc3a	rps16	slc29a2	NC_063061.1	15442468	.	T	C	29954.6	1926	987927	0/1	125253424	slc29a2	XM_048167373.1	protein_coding	c.*1287A>G	.	downstream_gene_variant	MODIFIER
gpd1b	LOC125268029	LOC125260856	usp54a	NC_063053.1	14178943	.	G	A	25883.6	1662	868790	0/1	125276821	usp54a	XM_048204707.1	protein_coding	c.-28108G>A	.	upstream_gene_variant	MODIFIER
gpd1b-LOC125263474	LOC125277449	hsd17b7		NC_063053.1	14179308	.	G	A	14777.6	811	458353	0/1	125276821	usp54a	XM_048204707.1	protein_coding	c.-27743G>A	.	upstream_gene_variant	MODIFIER
gpib	LOC125250642	LOC125260855		NC_063053.1	14179318	.	C	T	15273.6	946	529416	0/1	125276821	usp54a	XM_048204707.1	protein_coding	c.-27733C>T	.	upstream_gene_variant	MODIFIER
gtf2f2a	taf13-tnnc2.2	slc25a3b		NC_063053.1	14179486	.	A	G	21444.6	1425	751671	0/1	125276821	usp54a	XM_048204707.1	protein_coding	c.-27565A>G	.	upstream_gene_variant	MODIFIER
gyg1a	LOC125267085	pou2f1a		NC_063053.1	14180581	.	T	G	12808.6	805	428374	0/1	125276821	usp54a	XM_048204707.1	protein_coding	c.-26470T>G	.	upstream_gene_variant	MODIFIER
hhex	ldha	LOC125248071		NC_063053.1	14180630	.	T	G	19226.6	1268	681580	0/1	125276821	usp54a	XM_048204707.1	protein_coding	c.-26421T>G	.	upstream_gene_variant	MODIFIER
hltf	LOC125267086	LOC125248072		NC_063053.1	14180679	.	C	T	23890.6	1679	915759	0/1	125276821	usp54a	XM_048204707.1	protein_coding	c.-26372C>T	.	upstream_gene_variant	MODIFIER
hrob	bnip3lb	zmp_0000000930		NC_063053.1	14180819	.	A	G	32443.6	1698	857837	0/1	125276821	usp54a	XM_048204707.1	protein_coding	c.-26232A>G	.	upstream_gene_variant	MODIFIER
hsc70	ctrl	cand2		NC_063053.1	14180833	.	G	T	31892.6	1691	865822	0/1	125276821	usp54a	XM_048204707.1	protein_coding	c.-26218G>T	.	upstream_gene_variant	MODIFIER
hsd17b7	hltf	magi1b		NC_063053.1	14180891	.	C	T	22334.6	1507	809698	0/1	125276821	usp54a	XM_048204707.1	protein_coding	c.-26160C>T	.	upstream_gene_variant	MODIFIER
jph1b	LOC125263717	gpd1b-LOC125263474		NC_063053.1	14180956	.	T	A	25662.6	1435	767666	0/1	125276821	usp54a	XM_048204707.1	protein_coding	c.-26095T>A	.	upstream_gene_variant	MODIFIER
klhl41b	mcl1b	rpl24		NC_063053.1	14180971	.	C	T	25199.6	1350	712637	0/1	125276821	usp54a	XM_048204707.1	protein_coding	c.-26080C>T	.	upstream_gene_variant	MODIFIER
klhl43	LOC125280817	atp5mf		NC_063053.1	14181017	.	A	G	18350.6	1108	563545	0/1	125276821	usp54a	XM_048204707.1	protein_coding	c.-26034A>G	.	upstream_gene_variant	MODIFIER
ldb3a	vdac3	rpl28		NC_063053.1	14181110	.	C	T	15474.6	1101	570531	0/1	125276821	usp54a	XM_048204707.1	protein_coding	c.-25941C>T	.	upstream_gene_variant	MODIFIER
ldb3b	LOC125263720	LOC125263123		NC_063053.1	14181271	.	T	C	9637.6	661	363297	0/1	125276821	usp54a	XM_048204707.1	protein_coding	c.-25780T>C	.	upstream_gene_variant	MODIFIER
ldha	calcoco1b	slc29a2
ldhbb	LOC125245614	LOC125274645
lmnb2	rplp0	casq1a
LOC125245614	atp2a1l	gpib
LOC125248071	COX3	myoz1a
LOC125248072	COX2	pias2
LOC125250630	ddit4	usp54a
LOC125250635	COX1
LOC125250642	psma4
LOC125250647	slc38a3b
LOC125250681	LOC125268040
LOC125250686	rtn4a
LOC125252082	dhx33
LOC125252788	pdlim5a
LOC125252880	lonp1
LOC125253435	smu1b
LOC125254708	hrob
LOC125254875	abcg2c
LOC125254876	ndufb7
LOC125254877	eif4e3
LOC125254878	lypc
LOC125254879	ripor3
LOC125254880	hspb6
LOC125260265	map2k1
LOC125260855	LOC125250647
LOC125260856	hsc70
LOC125263123	lrsam1
LOC125263474	pex5la
LOC125265944	fam219b
LOC125265946	actn3b
LOC125267467	rxylt1
LOC125268029	igf2bp2b
LOC125268030	mdh2
LOC125268031	ndufa4a
LOC125268033	LOC125244268
LOC125268037	ccng1
LOC125268038	LOC125243972
LOC125268040	LOC125244269
LOC125270626	LOC125260072
LOC125273183	LOC125244267
LOC125273184	LOC125254878
LOC125273202	LOC125254879
LOC125273585	LOC125244270
LOC125274437	LOC125254875
LOC125274645	LOC125254876
LOC125275078	LOC125254877
LOC125275079	rpl36
LOC125275093	ttn.2
LOC125276139	ctsd
LOC125277628	rps11
LOC125277628-mylpfa	tmem74b
LOC125278591	nmrk2
LOC125280817	mki67
lonp1	LOC125244273
lrrc14b	LOC125244274
lrsam1	msh5
lypc	fh
magi1b	mybpc2b
map2k1	dlst
mark4b	LOC125253435
mdh2	zgc_92606
msh5	tmem41ab-igf2bp2b
mylpfa	LOC125254880
mylz3	rps6
myo9ab	rps5
myoz1a	tpm1
naca	LOC125243074
ND1	pclaf
ND2	tpi1b
ND3	ND4L
ND4	rpl13
ND4L	rpl27a
ND5	ric3b
ndufa4a	ubl4a
nefla	rpl11
nudcd2	rpl12
pgam2	mid1ip1b
pgm1	fth1a
pias2	LOC125263474
pole3	agmat
pou2f1a	slc22a6l
pygma	LOC125265892
rgs7b	ctdsp1
ric3b	LOC125273585
ripor3	nudcd2
rpl11	eef2k
rpl12	higd1a
rpl13	rps4x
rpl24	eef2b
rpl27a	fkbp7
rpl28	LOC125270626
rpl3	LOC125278591
rpl36	lrrc14b
rpl4	opn9
rplp0	hif1al
rps11	LOC125267467
rps16	LOC125263661
rps27.2	oaz2a
rps5	dnajb12b
rps6	pink1
rsl24d1	LOC125261908
sem1	tnnc2.2
serbp1a	pole3
si_dkey-238d18.3	tnnc2.1
si_rp71-1g18.1	tpma
slc22a6l	gyg1a
slc25a39	LOC125261902
slc25a3b	ppih
slc29a2	LOC125275078
slc35b1	ikbkb
smu1b	LOC125261907
srl	LOC125275079
tfip11	trim63a
tmem38a	ND1
tmem74b	ND3
tpm1	slc6a15
tpma	ND2
tpt1	ND5
trim63a	tmem41ab
tsg101a	hbaa2
usp54a	ND4
utp18	LOC125274699
zgc_153345	si_ch211-217a12.1
zmp_0000000930	ATP8
zwilch	baxa
	ATP6
	ensab
	LOC125266829
	LOC125266828
	mcm4
	atg9b
	rasip1
	LOC125270646
	slc35b1
	zdhhc12a
	arhgef16
	slc25a39
	zwilch
	zgc_112052
	buc2l
	tmod4
	LOC125275093
	slc35c2
	hbba2
	b2ml
	hhex
	LOC125276139
	gcshb
	si_dkey-26c10.5
	tpt1
	polh
	usp13
	zgc_114188
	proser3
	cebpd
	fbxo22
	myoz2a
	sod2
	tspan7b
	leng8
	pgm1
	txnipa
	spidr
	mark4b
	obsl1b
	jph1b
	ybx1
	LOC125254801
	LOC125250686
	LOC125273202
	slc25a25a
	LOC125254001
	ogdha
	LOC125254002
	LOC125254003
	LOC125250681
	saa
	ckmb
	LOC125265946
	LOC125265944
	ldb3a
	krt8
	ldb3b
	adcy9-LOC125263717
	klhl43
	spata6l
	gabra6a
	bmpr1ab
	gabarapb
	taf13
	atp5fa1
	srl
	pygma
	gpd1b
	foxp1a
	lmnb2
	si_dkey-238d18.3
	LOC125246993

## Sheet: table S5
TABLE S5 Primer information of the 30 SNP markers.
Site	Primer names	Forward Primer (5'-3')	Reverse Primer (5'-3')	Product (bp)
SNP-18-15442468	actn3a	ATGACCAGGGAGACAGCAGAG	CCACCAGGAACAGACCACTAAC	428
SNP-10-14178943	myoz1a-1	TGGGGAAAAAAATCAGGGC	GAGGTCGGGGTTGTTCTCATAG	134
SNP-10-14179308	myoz1a-2	GGAAGCTATGGCAAGGGAG	TGAGGCATCTCCTGACACATC	138
SNP-10-14179318
SNP-10-14179486		TCCAGAAGTTCGTGCCCAG	TGACACATCAGCCTTCCCTC	248
SNP-10-14180581	myoz1a-3	ATGCCCTATGGAGGATTTGAG	CTAACTGGACATTGTTGCCC	591
SNP-10-14180630
SNP-10-14180679
SNP-10-14180819
SNP-10-14180833
SNP-10-14180891
SNP-10-14180956
SNP-10-14180971
SNP-10-14180971
SNP-10-14181017
SNP-10-14181110	myoz1a-4	ATGAGAATAACGTGCTTTGGG	TTAATGTAGTAGTGTGGACACAGC	420
SNP-10-14181271
SNP-8-25091664	klhl41b	ATGCTTCTGGCTCCTCTTGTG	CACCTGTTCTTGCTGTCATGG	288
SNP-8-34769644	atf4a	TGATTCGGCCAACACCTTAG	GTCGCTGCCGTTTTGTTC	351
SNP-8-34769853
SNP-4-21609175	eef2l2	TCACTCTTCACGCTGATGCC	CGACCAGGTAAATGGGCTC	123
SNP-24-1669975	eno3	CAAAGCCAAATACGGCAAAG	TTTGGGGTTTGTCACAGTCAG	548
SNP-24-1670050
SNP-24-1670083
SNP-24-1670089
SNP-24-1670125
SNP-24-1670262
SNP-18-23357458	pgam2-1	CAGGGCTCACTGTCTGTCAC	CAGGGCTCACTGTCTGTCAC	403
SNP-18-23358736	pgam2-2	ACAAGGGTCTGAAAGAGGGTG	GATACCACGCAGGCTGTTG	155
SNP-18-23359014
SNP-18-23359019
